# Supplementary material for: Navigating the shots: Parental willingness to immunize their children with COVID-19 vaccines in Saudi Arabia explored through a systematic review and meta-analysis
Source: PLoS One. 2025 Jan 27;20(1):e0317983. doi: 10.1371/journal.pone.0317983 (PMC11771943; doi:10.1371/journal.pone.0317983)
Supplement: S2 Table — (XLSX) [file pone.0317983.s003.xlsx]

## Sheet: Sheet2
Serial Number	Name of data extractor	Date of data extraction	Author Name	Date and Year of Publication	Study Type	Study Location	Region category (National vs Region specific)	Data Collection Time	Sampling Method	Recruitment Method	Sample Size	Study size category (Large vs Small)	Average or Median Age of Child	Gender of Child (% of Male)	Gender of Parent	Gender category (Female vs Male predominance)	Age of Parent	Age pf parent category (Young vs Old)	Education Level of Parent	Education level of parent category (High vs Low)	Parent Received COVID-19 Vaccination (% Yes)	Parents Willing to Vaccinate their children against COVID-19 N, (%)	Reasons for Willingness	Parents Refusing to Vaccinate their children N (%)	Sources of information about COVID-19 vaccine	Elgibility of study	Risk of bias assessment	Quality of cross-sectional study by NOS
1	Moustafa Hegazi Mohamed Hesham Nadeem Butt	15/12/2023	Almusbah Z et al	17/8/21	cross-sectional	Nationwide	Whole KSA (national)	May 12th, 2021 to June 28th, 2021	Convenience sampling	Web based online survey	1000	More than1000	less than 12 years Newborn to 30 days 14 (1.4%) One month to 2 years 232 (23.2%) 2 years to 6 years 402 (40.2%) 6 years to 12 years 352 (35.2%)	Female 470 (47%) Male 530 (53%)	Female 788 (78.8%) Male 212 (21.2%)	Female predominance	NA	NA	NA	High (University and above)	NA	256 (25.6%)	To protect children, If recommended by government and HCW To protect family, Return to normal life/end social distancing To protect others/community, Vaccines are important Trust vaccine, science and HCW, If vaccine is obligatory Benefit if vaccination overweighs risk, At risk group or family	370 (37%)	NA	Eligible	The following steps were applied to avoid or decrease risk of bias Selection of studies based on definite eligibility criteria, Considering the reasons for excluding studies, Specifying the type of included studies (e.g., cross-sectional surveys), Defining the characteristics of the populations being investigated, Defining and developing a comprehensive search strategy to identify relevant studie…	High
2	Moustafa Hegazi Mohamed Hesham Nadeem Butt	15/12/2023	Altulaihi BA et al	28/9/21	cross-sectional	Riyadh	Region Specific	NA	Convenience followed by an interview of parents who consented to the interview to clarify on their perceptions/answers	self-administered during clinic PHC visit	333	Less than 1000	0 – 3 years 70 (21.0%) 4 – 6 years 68 (20.4%) 7 – 12 years 134 (40.2%) 13 – 17 years 61 (18.3%)	NA	females 49.8 (50%)	Equal	31-40	Young predominance	High school or below 123 (36.9% 3.1% were college degrees or higher	High (University and above)	NA	179 (53.7%)	child age 4-12 years	90 (27%)	NA	Eligible	The following steps were applied to avoid or decrease risk of bias Selection of studies based on definite eligibility criteria, Considering the reasons for excluding studies, Specifying the type of included studies (e.g., cross-sectional surveys), Defining the characteristics of the populations being investigated, Defining and developing a comprehensive search strategy to identify relevant studie…	High
3	Moustafa Hegazi Mohamed Hesham Nadeem Butt	15/12/2023	Temsah MH et al	13/10/21	cross-sectional	Nationwide	Whole KSA (national)	NA	Snowball technique through various social media platforms	Web based online survey	3167	More than1000	Children age (12-18 Y):2,098 66.2	NA	Mother 2,059 65 Father 1,108 35	Female predominance	18–34 years 504 15.9 35–44 years 1,482 46.8 45–54 years 855 27 55–64 years 285 9 >65 years 41 1.3	Young predominance	High school or less 351 11.1 College/University degree 2,463 77.8 Higher studies 353 11.1	High (University and above)	0.867	1507 (47.6%)	NA	1013 (32%)	NA	Eligible	The following steps were applied to avoid or decrease risk of bias Selection of studies based on definite eligibility criteria, Considering the reasons for excluding studies, Specifying the type of included studies (e.g., cross-sectional surveys), Defining the characteristics of the populations being investigated, Defining and developing a comprehensive search strategy to identify relevant studie…	High
4	Moustafa Hegazi Mohamed Hesham Nadeem Butt	15/12/2023	Aldakhil H et al	14/10/21	coss sectional	Riyadh	Region Specific	1 January to 28 February 2021	non-probability purposive	Outpatient clinic’s female waiting area	270 Saudi mothers	Less than 1000	Less than 6 months 39 12.40 6 — less than 9 months 14 6.23 9 — less than 18 months 32 11.97 18 - 7 years 185 69.39	NA	Mothers only	Female predominance	mean 33 ± 5.5 years	Young predominance	Less than high school 6 2.23 High school 32 11.65 Diploma 19 4.96 Bachelor’s degree 157 61.71 Post graduate degree 56 19.45	High (University and above)	NA	127 (47%)	NA	63 (23.5%)	NA	Eligible	The following steps were applied to avoid or decrease risk of bias Selection of studies based on definite eligibility criteria, Considering the reasons for excluding studies, Specifying the type of included studies (e.g., cross-sectional surveys), Defining the characteristics of the populations being investigated, Defining and developing a comprehensive search strategy to identify relevant studie…	High
5	Moustafa Hegazi Mohamed Hesham Nadeem Butt	15/12/2023	Samannodi M et al	2021-02-12	cross-sectional	Nationwide	Whole KSA (national)	From June 6 to July 9–2021	Convenience sampling techniques	online self-administered questionnaire	581	Less than 1000	< 2 years 102 (17.6%) 2–6 years 215 (37.0%) 7–12 years 359 (61.8%) 13–17 years 123 (21.2%)	NA	Father 225 (38.7%) Mother 356 (61.3%)	Female predominance	18–29 years 78 (13.4%) 30–39 years 265 (45.6%) 40–49 years 154 (26.5%) 50–59 years 62 (10.7%) 60 years and above 22 (3.8%)	Young predominance	two-thirds of the study participants have a college degree or the equivalent Junior high school or below 28 (4.8%) High school graduate or equivalent 57 (9.8%) College or equivalent 371 (63.9%) Master’s Diploma or above 125 (21.5%)	High (University and above)	0.719	371 (63.9%)	Adequate information about COVID-19 vaccine If vaccine is made mandatory If vaccine was taken by many children in the public Perceived benefits: Vaccination would ease the precautionary measures including lock down, quarantine, work permit and travel ban, Vaccination decreases my child chance of getting COVID-19 or its complication, Complications of COVID-19 will be decreased significantly If the…	210 (36.1%)	Social media	Eligible	The following steps were applied to avoid or decrease risk of bias Selection of studies based on definite eligibility criteria, Considering the reasons for excluding studies, Specifying the type of included studies (e.g., cross-sectional surveys), Defining the characteristics of the populations being investigated, Defining and developing a comprehensive search strategy to identify relevant studie…	High
6	Moustafa Hegazi Mohamed Hesham Nadeem Butt	21/12/2023	Altulahi N et al	16/12/21	cross sectional	KSA	Whole KSA (national)	between November and December 2020	convenience	online	42% of 8056=3384	More than1000	Below 18 y	NA	Male 3688 (45.8%) Female 4368 (54.2%)	Female predominance	18–28 years 3526 (43.8%) 29–50 years 3482 (43.2%) Older than 50 years 1048 (13.0%)	Young predominance	Less than High school 200 (2.5%) High school 1747 (21.7%) University and higher 6109 (75.8%)	High (University and above)		1749 (51.67%)	If safety and effectiveness of vaccine are reported by more studies (54.85%) If vaccine is mandated by the government (40.18%), their physicians recommended it to them (22.49%) Vaccine is required to protect their family (22.02%)Positive beliefs regarding the safety (65.4%) and effectiveness (67.2%) of the vaccine The importance of the vaccine in eradicating COVID-19.	1635 (48.33%)	NA	Eligible	The following steps were applied to avoid or decrease risk of bias Selection of studies based on definite eligibility criteria, Considering the reasons for excluding studies, Specifying the type of included studies (e.g., cross-sectional surveys), Defining the characteristics of the populations being investigated, Defining and developing a comprehensive search strategy to identify relevant studie…	High
7	Moustafa Hegazi Mohamed Hesham Nadeem Butt	21/12/2023	Ennaceur S and Al-Mohaithef M	21/1/22	cross sectional	KSA	Whole KSA (national)	January 2021 to March 2021	convenience and snowball	online	379	Less than 1000	12-18 years	NR	females (49.6%)	Equal	31.9 (SD ± 8.2) years	Young predominance	University graduates (46.7%)	Low (high school or below)	0.723	167 (44%)	Parents intended to vaccinate themselves, Trust of the healthcare system, The most important reason was to protect other members of their household from becoming ill (40.9%), followed by concerns about becoming ill themselves (35.3%).	212 (56% )	NA	Eligible	The following steps were applied to avoid or decrease risk of bias Selection of studies based on definite eligibility criteria, Considering the reasons for excluding studies, Specifying the type of included studies (e.g., cross-sectional surveys), Defining the characteristics of the populations being investigated, Defining and developing a comprehensive search strategy to identify relevant studie…	High
8	Moustafa Hegazi Mohamed Hesham Nadeem Butt	21/12/2023	Al-khlaiwi T et al	22/1/22	cross-sectional	Nationwide	Whole KSA (national)	NA	simple random sample technique	Web based online survey	1304	More than1000	5-12 years	NA	Male 342 (26.2) Female 962 (73.8)	Female predominance	18–29 70 (5.4) 30–39 378 (29.0) 40–49 542 (41.6) 50 and more 314 (24.1)	Old predominance	Did not go to school 1 (0.1) Less than high school 26 (2.0) High school 130 (10.0) Diploma 16 (1.2) Bachelor’s 882 (67.6) Postgraduate 249 (19.1)	High (University and above)	non-immunized 32 (2.5) immunized with the first dose 84 (6.4) immunized with two doses 1121 (86.0) recovered immune 67 (5.1)	602 (46.2%)	Corona vaccines protect people from COVID-19 Worried that me or my family may get COVID-19 Children are at risk of contracting the COVID-19 Vaccines are one of the ways to protect children Vaccines are considered safe Corona vaccines is useful to prevent COVID-19 Corona vaccine must be mandatory Corona vaccines will end the pandemic Information about COVID-19 vaccine is reliable Studies on vaccin…	382 (29.3%)	NA	Eligible	The following steps were applied to avoid or decrease risk of bias Selection of studies based on definite eligibility criteria, Considering the reasons for excluding studies, Specifying the type of included studies (e.g., cross-sectional surveys), Defining the characteristics of the populations being investigated, Defining and developing a comprehensive search strategy to identify relevant studie…	High
9	Moustafa Hegazi Mohamed Hesham Nadeem Butt	21/12/2023	Almalki OS et al	30/3/22	cross-sectional	KSA	Whole KSA (national)	November 1 to 30, 2021	random sample	Self-administered online, Parents of children attending a pre- or elementary school	4135	More than1000	5–11-year	NA	81% female	Female predominance	52.1% 31-40 years	Young predominance	Bachelor’s degree 42.1%	Low (high school or below)	Received at least two doses 89.9%	1575 (38.1%)	Their children age 5–11-year-old children were at high risk for SARS-CoV-2 infection (perceived susceptibility), or severe disease (perceived severity),	NA	Social media (37.9) Ministry of health resources (37.3) Television or radio (16.2)	Eligible	The following steps were applied to avoid or decrease risk of bias Selection of studies based on definite eligibility criteria, Considering the reasons for excluding studies, Specifying the type of included studies (e.g., cross-sectional surveys), Defining the characteristics of the populations being investigated, Defining and developing a comprehensive search strategy to identify relevant studie…	High
10	Moustafa Hegazi Mohamed Hesham Nadeem Butt	21/12/2023	Alhazza SF et al	28/4/22	cross-sectional	KSA	Whole KSA (national)	June 18th−30th, 2021	convenience	online	1052	More than1000	Below 18 y	Predominantly boys (41.4%), Predominantly girls (37.4%), Equal distribution between the two genders (21.2%).	mothers (51.5%)	Female predominance	<= 40 years (57.2%) > 40 years (42.8%)	Young predominance	University degree (62.5%) or Postgraduate studies (24.2%), Remaining participants had a secondary school degree (8.1%) or others	High (University and above)	81.1	663 (63%)	NA	108 (10.3%)	NA	Eligible	The following steps were applied to avoid or decrease risk of bias Selection of studies based on definite eligibility criteria, Considering the reasons for excluding studies, Specifying the type of included studies (e.g., cross-sectional surveys), Defining the characteristics of the populations being investigated, Defining and developing a comprehensive search strategy to identify relevant studie…	High
11	Moustafa Hegazi Mohamed Hesham Nadeem Butt	24/12/2023	Aljamaan F et al	2022-12-05	cross-sectional	Nationwide	Whole KSA (national)	From 31 December 2021, and 7 January 2022	Convenience sampling through various social media platforms, including Twitter posts, WhatsApp groups and email lists.	Web-based questionnaire distributed electronically through SurveyMonkey	1706	More than1000	Children age 5-11 y: 987 73.7 Children age 12-18: 719 53.7	NA	Female/mother 875 65.3 Male/father 465 34.7	Female predominance	25–34 267 19.9 35–44 628 46.9 45–54 308 23.0 55–64 or older 137 10.2	Young predominance	High school or less 165 12.3 University Degree 1024 76.4 Higher studies (Master’s or PhD) 151 11.3	High (University and above)	96.3% of parents received at least one vaccine dose Yes: the primary two doses 821 61.3 Yes: with the third booster dose 469 35.0 No: due to a medical exception 7 0.5 No: I do not believe in the COVID-19 vaccine 35 2.6 Not received due to other causes 8 0.6	885 (51.88=52%)	NA	NA	MOH website Social media channels Medical articles WHO website CDC website Videos such as YouTube	Eligible	The following steps were applied to avoid or decrease risk of bias Selection of studies based on definite eligibility criteria, Considering the reasons for excluding studies, Specifying the type of included studies (e.g., cross-sectional surveys), Defining the characteristics of the populations being investigated, Defining and developing a comprehensive search strategy to identify relevant studie…	High
12	Moustafa Hegazi Mohamed Hesham Nadeem Butt	24/12/2023	Aljamaan F et al	15/7/22	cross sectional	KSA	Whole KSA (national)	28 June 2021 and 5 July 2021	Snowball	online	4071	More than1000	12–18 years	NA	females (67.1 %),	Female predominance	65.4 % of participants had children in the age group approved for vaccinations at that time (12–18 years)	Young predominance	High school or less 532 13.1 College/University degree 3132 76.9 Higher studies 407 10	High (University and above)	0.86	1710 (42%)	NA	2361 (58%)	NA	Eligible	The following steps were applied to avoid or decrease risk of bias Selection of studies based on definite eligibility criteria, Considering the reasons for excluding studies, Specifying the type of included studies (e.g., cross-sectional surveys), Defining the characteristics of the populations being investigated, Defining and developing a comprehensive search strategy to identify relevant studie…	High
13	Moustafa Hegazi Mohamed Hesham Nadeem Butt	24/12/2023	Shati AA et al	30/7/22	cross sectional	Aseer	Region Specific	1 August 2021 to 15 March 2022	convenience	online	1463	More than1000	0-18 y	NA	Females 57.4%	Female predominance	20–30 (n = 503)34.4 31–40 (n = 366) 25.0 % 41–50 (n = 433) 29.6% >50 (n = 161) 11%	Young predominance	Uneducated (n = 18) 1.2% Primary school (n = 413) 28.2 % Bachelor’s degree (n = 890) 60.8% Master’s degree (n = 142) 9.7%	High (University and above)		811 (55.4%)	Vaccine is safe or not more dangerous for children than adults, To prevent Coronavirus disease	150 (10.3%)	Health care providers (26.6%), Food and Drug General Organization (25.2%), Social media (21.8%) and Media (17.4%)	Eligible	The following steps were applied to avoid or decrease risk of bias Selection of studies based on definite eligibility criteria, Considering the reasons for excluding studies, Specifying the type of included studies (e.g., cross-sectional surveys), Defining the characteristics of the populations being investigated, Defining and developing a comprehensive search strategy to identify relevant studie…	High
14	Moustafa Hegazi Mohamed Hesham Nadeem Butt	24/12/2023	Aedh AI	2022-06-08	cross-sectional	Najran	Region Specific	2022-02-01	convenient and snowball	online	464	Less than 1000	5–11-year 73.5%	All male 150 32.3 All female 87 18.8 Both male, female 227 48.9	Male 264 56.9 Female 200 43.1	Male predominance	25 years and below 29 6.3 26 to 40 years 263 56.7 41 years and above 172 37.1	Young predominance	High school or less 40.5 College Degree 33.8 Postgraduate or higher 25.6	High (University and above)	0.959	129 (27.8%)	Parents with less concern about serious adverse effects of vaccination, Parents who agree that their children need vaccines for rare diseases Parents who do not beleive that new vaccines carry more risk	72 (15.5%)	(75.6%) Saudi Ministry of Health website, TV (32.8%), the WHO website (25.9%), non-physician medical professionals (17.5%), media articles (16.6%) and physicians (15.3%) YouTube videos (4.3%) and social media platforms (6.9%). About 14.9% of parents mentioned contacting friends to obtain COVID-19-related information	Eligible	The following steps were applied to avoid or decrease risk of bias Selection of studies based on definite eligibility criteria, Considering the reasons for excluding studies, Specifying the type of included studies (e.g., cross-sectional surveys), Defining the characteristics of the populations being investigated, Defining and developing a comprehensive search strategy to identify relevant studie…	High
15	Moustafa Hegazi Mohamed Hesham Nadeem Butt	24/12/2023	Alenezi S et al	16/8/22	cross-sectional	KSA, all regions mainly central and western	Whole KSA (national)	December 20, 2021-January 7, 2022	Convenience sampling	online	1340	More than1000	NA	NA	Females 65.3	Female predominance	25-34 (19.9) , 35-44 (46.9), 45-54 (23), 55 or more (10.2)	Young predominance	High school (12.3), University (76.4), Postgraduate (11.3)	High (University and above)	61.3% received two doses of the COVID-19 vaccine, while 35% received an additional booster dose	442 (32.98=33%)	Higher confidence in vaccines, Higher sense of collective responsibility (willingness to protect others by vaccination To achieve herd immunity).	724 (54 %)	NA	Eligible	The following steps were applied to avoid or decrease risk of bias Selection of studies based on definite eligibility criteria, Considering the reasons for excluding studies, Specifying the type of included studies (e.g., cross-sectional surveys), Defining the characteristics of the populations being investigated, Defining and developing a comprehensive search strategy to identify relevant studie…	High
16	Moustafa Hegazi Mohamed Hesham Nadeem Butt	24/12/2023	Alghamdi S	28/8/22	cross sectional	KSA	Whole KSA (national)	February 2022 to April 2022	convenience	online	123	Less than 1000	5-11y Between 5 and 8 years 70 56.9 Between 9 and 11 years 53 43.1	57.7% female	mothers (77.2%)	Female predominance	Between 20 and 30 13 10.6 Between 31 and 40 75 61.0 41 or above 35 28.5	Young predominance	Below high school 6 4.9 High school 26 21.1 Bachelor’s degree 57 46.3 Master’s degree or higher 34 27.6	High (University and above)	0.561	28 (22.8%)	In order to enter daycare or school	4 (3.3%)	NA	Eligible	The following steps were applied to avoid or decrease risk of bias Selection of studies based on definite eligibility criteria, Considering the reasons for excluding studies, Specifying the type of included studies (e.g., cross-sectional surveys), Defining the characteristics of the populations being investigated, Defining and developing a comprehensive search strategy to identify relevant studie…	High
17	Moustafa Hegazi Mohamed Hesham Nadeem Butt	31/12/2023	Almansour A et al	18/10/22	cross-sectional	All regions of KSA	Whole KSA (national)	From August 2021 and February 2022.	convenience and snowball sampling	Web based online survey	500	Less than 1000	children aged <12 years 59.6% of the participants had children aged <12 years.	NA	Mother 389 77.8 Father 111 22.2	Female predominance	Mean age 37.31 ± 8.52 years	Young predominance	High school 63 12.6 Bachelor’s 283 56.6 Postgraduate 129 25.8 Others 25 5.0	High (University and above)		289 (57.8 %)	governmental rules school mandate	193 (38.6%)	From most common to least common Healthcare provider Social media Government agencies News on television/national radio Discussion with friends and family	Eligible	The following steps were applied to avoid or decrease risk of bias Selection of studies based on definite eligibility criteria, Considering the reasons for excluding studies, Specifying the type of included studies (e.g., cross-sectional surveys), Defining the characteristics of the populations being investigated, Defining and developing a comprehensive search strategy to identify relevant studie…	High
18	Moustafa Hegazi Mohamed Hesham Nadeem Butt	31/12/2023	Al-Rasheedi AT et al	31/10/22	cross-sectional	Qassim	Region Specific	From 16 January to 16 February 2022	convenient sample, invitation with details about the study was sent using the Ministry of Education platform, which included all caregivers' contact information.	Web based online survey	597	Less than 1000	5-11 years		Father 109 (18.26%) Mother 479 (80.23%) Other 9 (1.51%)	Female predominance	18-24 14 (2.35%) 25-34 126 (21.11%) 35-44 302 (50.59%) 45-54 131 (21.94%) 55-64 16 (2.68%) 65+ 8 (1.34%)	Young predominance	Illiterate 15 (2.51%) Primary school 34 (5.70%) Intermediate school 31 (5.19%) Secondary school 105 (17.59%) University level 374 (62.65%) Post grade level 38 (6.37%)	High (University and above)	582 (97.49%) of caregivers were vaccinated against COVID-19; 436 (73.03%) received two doses and 119 (19.93%) received three doses.	198 (33.2 %)	NA	341 (57.1 %)	NA	Eligible	The following steps were applied to avoid or decrease risk of bias Selection of studies based on definite eligibility criteria, Considering the reasons for excluding studies, Specifying the type of included studies (e.g., cross-sectional surveys), Defining the characteristics of the populations being investigated, Defining and developing a comprehensive search strategy to identify relevant studie…	High
19	Moustafa Hegazi Mohamed Hesham Nadeem Butt	31/12/2023	Al-Qahtani AM et al	22/11/22	cross-sectional	Riyadh	Region Specific	February to March 2022	convenience	online	528	Less than 1000	aged 5–11 years old (88.4%),	Only boys 21.8, Both boys and girls 56.6	mothers (77.7%)	Female predominance	26 to 40 years (67.8%)	Young predominance	college graduates (70.6%),	High (University and above)	92.4	86 (16.28%)	Prevention of disease occurrence among their children (55.9%) Obligation from the government (38.8%) To enter their children into day care or school (37.7%).)	203 (38.44%)	NA	Eligible	The following steps were applied to avoid or decrease risk of bias Selection of studies based on definite eligibility criteria, Considering the reasons for excluding studies, Specifying the type of included studies (e.g., cross-sectional surveys), Defining the characteristics of the populations being investigated, Defining and developing a comprehensive search strategy to identify relevant studie…	High
20	Moustafa Hegazi Mohamed Hesham Nadeem Butt	31/12/2023	Khan YH et al	2022-07-12	cross-sectional	Al-Jouf region	Region Specific	February to March 2022	exponential, non-discriminatory snowball	web-based	444	Less than 1000	<12	NA	Male 155 (34.9%) Female 289 (65.1%)	Female predominance	Mean 28.41 ± 7.4 Y	Young predominance	Preparatory 38 (8.6%)Secondary 197 (44.3%)University 209 (47.1%)	High (University and above)	402 (90.5%)	188 (42.3%)	If compulsory feedback from parents who had vaccinated their children and healthcare professionals' recommendations. Adequate scientific data regarding the vaccine’s efficacy and safety for children	239 (53.8%)	NA	Eligible	The following steps were applied to avoid or decrease risk of bias Selection of studies based on definite eligibility criteria, Considering the reasons for excluding studies, Specifying the type of included studies (e.g., cross-sectional surveys), Defining the characteristics of the populations being investigated, Defining and developing a comprehensive search strategy to identify relevant studie…	High
21	Moustafa Hegazi Mohamed Hesham Nadeem Butt	31/12/2023	Khatrawi EM and Sayed AA	2023-11-01	cross sectional	KSA	Whole KSA (national)	May 2022 to September 2022	snowball	online	344	Less than 1000	5-11y		Females 59.3%	Female predominance	20–29 years: 60 (17.5%) 30–39 years: 127 (36.9%) 40–49 years: 105 (30.5%) +50 years: 52 (15.1%)	Young predominance	Up to High school Certificate: 60 (17.4%) Diploma *: 74 (21.5%) Bachelor’s degree: 166 (48.3%) Postgraduate: 44 (12.8%)	High (University and above)	0.788	130 (37.8%)	To protect family members from contracting COVID-19 61 (35%) Worried that my son/daughter will catch COVID-19 37 (21.3%) Physician advised me to vaccinate my son/daughter with COVID-19 vaccine 30 (17.2%) My son/daughter has a chronic disease (such as asthma, diabetes,etc.) that requires a COVID-19 vaccine. 31 (17.8%) There are many cases of COVID-19 in my social surroundings 15 (8.6)	170 (49.4%)	Healthcare workers: 284 (82.6%) Social Media: 124 (36%) ˆ TV/Radio: 73 (21.2%) Friends/Family: 55 (16%) Newspapers/Magazines: 50 (14.5%)	Eligible	The following steps were applied to avoid or decrease risk of bias Selection of studies based on definite eligibility criteria, Considering the reasons for excluding studies, Specifying the type of included studies (e.g., cross-sectional surveys), Defining the characteristics of the populations being investigated, Defining and developing a comprehensive search strategy to identify relevant studie…	High
22	Moustafa Hegazi Mohamed Hesham Nadeem Butt	31/12/2023	Alalmaei Asiri WM et al	22/1/23	cross-sectional	Nationwide	Whole KSA (national)	NA	random sample from original list of mobile phones	web-based study , questionnaire distributed among participants through social media and e-mail	620	Less than 1000	NA	NA	Male 355 (57.2)	Male predominance	18–25 211 34.0 26–35 186 30.0 36–40 67 10.8 41–45 62 10.0 46–50 46 7.4 >50 48 7.8	Young predominance	Not educated 14 2.3 Elementary 23 3.7 Middle school 25 4.1 High school 149 24.0 Diploma 49 7.9 College Graduate 323 52.0 Master 27 4.3 PhD 10 1.7	High (University and above)	0.947	465 (75%)	Belief that vaccine can prevent COVID-19, Belief that vaccine can prevent spread, COVID-19 is dangerous	155 (25%)	Social media	Eligible	The following steps were applied to avoid or decrease risk of bias Selection of studies based on definite eligibility criteria, Considering the reasons for excluding studies, Specifying the type of included studies (e.g., cross-sectional surveys), Defining the characteristics of the populations being investigated, Defining and developing a comprehensive search strategy to identify relevant studie…	High
23	Moustafa Hegazi Mohamed Hesham Nadeem Butt	31/12/2023	Almuqbil M et al	23/2/23	cross-sectional	Riyadh	Region Specific	From February to April 2022	Convenice sampling	Web based online survey	699	Less than 1000	5-11 Years	NA	Mother 581 83.1% Father 101 1.4% Guardian 17 2.4%	Female predominance	18–34 256 36.6% 35–44 292 41.7% 45–55 137 19.6% 55–64 11 1.6% Aove 64 3 0.4%	Young predominance	High school or less 232 33.1% College—university 398 56.9% High degree 69 9.9%	High (University and above)	0.976	291 (41.6%)	NA	233 (33.3)%	Social media is the primary source	Eligible	The following steps were applied to avoid or decrease risk of bias Selection of studies based on definite eligibility criteria, Considering the reasons for excluding studies, Specifying the type of included studies (e.g., cross-sectional surveys), Defining the characteristics of the populations being investigated, Defining and developing a comprehensive search strategy to identify relevant studie…	High
24	Moustafa Hegazi Mohamed Hesham Nadeem Butt	31/12/2023	Alhuzaimi AN et al	29/3/23	cross-sectional	Riyadh	Region Specific	From 15 July 2021 to 25 September 2021	convenient sample	Electronic web-based survey (using the SurveyMonkey platform) using a QR code given to caregivers visiting vaccination center	873	Less than 1000	MAINLY 12-18 YEARS (62.5%)	NA	Mother 352 40.3 Father 185 21.2 Other relative 336 38.5	Female predominance	18–24 years 334 38.3 25–34 years 145 16.6 35–44 years 200 22.9 45–54 years 151 17.3 55 years or higher 43 4.9	Young predominance	Middle school or less 26 3 High school 214 24.5 University 633 72.5	High (University and above)	96.9%, and 42.5% of their children above 12 Y received COVID-19 vaccine	694 (79.5%)	Endorsement by the Saudi Ministry of Health (60%) and importance of going back to school (55%). Agreement on vaccines in general Sufficient data about vaccine’s safety, Vaccine is effective Vaccine is important for travelling, Perceived risk of COVID-19 for my child My child did not get COVID-19 before	179 (20.5%)	Saudi Ministry of Health (MOH) website WHO online resources. Social media Media /medical articles CDC website Videos	Eligible	The following steps were applied to avoid or decrease risk of bias Selection of studies based on definite eligibility criteria, Considering the reasons for excluding studies, Specifying the type of included studies (e.g., cross-sectional surveys), Defining the characteristics of the populations being investigated, Defining and developing a comprehensive search strategy to identify relevant studie…	High
25	Moustafa Hegazi Mohamed Hesham Nadeem Butt	31/12/2023	Iqbal MS et al	2023-05-10	cross-sectional	Riyadh	Region Specific	from February to August 2022	convenience sampling technique	Both Web based online survey and in- person distributed hard copies (whenever applicable)	1507	More than1000	5–11 years	NA	Male (n = 1101) 73.1% Female (n = 406) 26.9%	Male predominance	≤ 30 (n = 418) 27.7% 31–40 (n = 384) 25.5% 41–50 (n = 329) 21.8% >50 (n = 376) 25.0%	Young predominance	No formal education (n = 109) 7.2% Primary (n = 352) 23.4% Pre-university (n = 862) 57.2% University (n = 184) 12.2%	Low (high school or below)	NA	1352( 89.7)	Parents perceived that the COVID-19 vaccination will have beneficial effects on children’s health, 72.8% Belief that the COVID-19 vaccination is effective in controlling and protecting against a COVID-19 infection; 65.8% Advice by their friends/family members to have COVID-19 vaccination for their children 724 (48%)	143 (9.5%)	NA	Eligible	The following steps were applied to avoid or decrease risk of bias Selection of studies based on definite eligibility criteria, Considering the reasons for excluding studies, Specifying the type of included studies (e.g., cross-sectional surveys), Defining the characteristics of the populations being investigated, Defining and developing a comprehensive search strategy to identify relevant studie…	High
